# Supplementary material for: Associations between Milk Intake and Sleep Disorders in Chinese Adults: A Cross-Sectional Study
Source: Nutrients. 2023 Sep 21;15(18):4079. doi: 10.3390/nu15184079 (PMC10536886; doi:10.3390/nu15184079)
Supplement: Supplementary file 1 [file nutrients-15-04079-s001.zip]

Archive with 1 entries (1 files):
- nutrients-2567010-supplementary.pdf
